# Supplementary material for: DNA/BSA Binding Affinity and Cytotoxicity of Dinuclear Palladium(II) Complexes with Amino Acids as Ligands
Source: Molecules. 2025 Mar 30;30(7):1534. doi: 10.3390/molecules30071534 (PMC11990606; doi:10.3390/molecules30071534)
Supplement: Supplementary file 1 [file molecules-30-01534-s001.zip]

Archive with 1 entries (1 files):
- molecules-3525166-supplementary.pdf
